# Supplementary material for: Antimicrobial Resistance in Selected Foodborne Pathogens in Sub-Saharan Africa: A Systematic Review and Meta-Analysis
Source: Antibiotics (Basel). 2026 Jan 15;15(1):87. doi: 10.3390/antibiotics15010087 (PMC12837378; doi:10.3390/antibiotics15010087)
Supplement: Supplementary file 1 [file antibiotics-15-00087-s001.zip]

Archive with 5 entries (5 files):
- S1. PRISMA_2020_checklist.pdf
- Supplementary Figure S1.png
- Supplementary S2a.pdf
- Supplementary S2b.pdf
- Supplementary S2c.pdf
